# Supplementary material for: Anti-Platelet Activity of Sea Buckthorn Seeds and Its Relationship with Thermal Processing
Source: Foods. 2024 Jul 29;13(15):2400. doi: 10.3390/foods13152400 (PMC11312268; doi:10.3390/foods13152400)
Supplement: Supplementary file 1 [file foods-13-02400-s001.zip]

Archive with 1 entries (1 files):
- foods-3111829-supplementary.pdf
